# Supplementary material for: Molecular subtype classification of urothelial carcinoma in Lynch syndrome
Source: Mol Oncol. 2018 Jun 19;12(8):1286–95. doi: 10.1002/1878-0261.12325 (PMC6068353; doi:10.1002/1878-0261.12325)
Supplement: Supplementary file 1 — Table S1. Differentially regulated genes and gene ontology terms in clusters 1–3. [file MOL2-12-1286-s001.xlsx]

## Sheet: ANOVA significant genes
	Average expression in cluster
ANOVA1	Cluster 1	Cluster 2	Cluster 3
TNFSF9	-0.0769517	0.414348	-0.00847735
CLDN3	-0.140696	0.671771	0.0511302
KRT81|KRT83|KRT85|KRT86|KRT87P	-0.137005	0.437995	-0.0768884
GGT5	-0.0862588	0.413952	-0.147171
CLIP3	-0.0853395	0.381202	-0.0572636
CHP2	-0.231808	0.22451	0.371613
LOC387720	-0.198709	0.272969	0.206566
TRAPPC6A	-0.294402	0.144049	0.180059
SNORD75	-0.442996	0.333117	0.401875
SNORD104	-0.375189	0.301822	0.46028
SNORD38A	-0.759439	0.234605	0.281218
SNORD6|TAF1D	-0.611106	0.248439	0.282272
RNU86|RPL3|SNORD83B	-0.231921	0.182612	0.187017
SLC16A8	-0.229867	0.234515	0.13882
SNORD32B	-0.283147	0.230661	0.173191
SNORA5C|TBRG4	-0.232342	0.260415	0.381143
C19orf45	-0.18835	0.195024	0.247982
TRIM9	-0.19862	0.224702	0.168188
CGB1|CGB2|CGB5|CGB7|CGB8|CGB|LHB	-0.223683	0.294642	0.133865
NME3	-0.264348	0.267719	0.0816097
FBXO9|LOC105375092	-0.234618	0.25835	0.0932822
MIR4784|MZT2A|MZT2B	-0.259804	0.301524	0.0178679
SIGIRR	-0.238646	0.26304	0.123995
LOC146880|MIR4315-2|MIR4315-1|MIR6080|PLEKHM1P	-0.172817	0.385882	0.17599
SNORD116-6|SNORD116-2	-0.401987	0.28098	0.1244
LINC00115|ZNF596	-0.2827	0.122429	0.115552
CHAD	-0.203132	0.390776	0.13494
MIRLET7E	-0.20717	0.268846	0.154064
LOC401052	-0.202763	0.241093	0.103529
MGAT3	-0.268222	0.274696	0.00400589
DYRK2	-0.307468	0.163186	-0.0136671
CDC42EP2	-0.206585	0.340556	0.020575
SURF6	-0.162905	0.307123	0.0248826
LOC100128364	-0.194539	0.311763	0.026363
KRTAP10-3	-0.171311	0.392708	0.00687119
FXYD7	-0.22587	0.260838	0.068642
RNU6-23P	-0.271375	0.334472	0.142222
FOXA2	-0.118037	0.389296	-0.00229831
CELP	-0.0825122	0.384641	0.0404865
REXO1L1P	-0.0856542	0.535289	0.116978
LOC652276	-0.13988	0.338359	0.0323073
HMX3	-0.120677	0.382307	0.0469633
CCDC85B	-0.190788	0.351613	0.00669617
CLEC11A	-0.169449	0.358341	-0.0110357
SCARF2	-0.13262	0.400991	-0.000854409
FZD8	-0.156729	0.361295	0.0383152
CTAG1A|CTAG1B|CTAG2	-0.172051	0.312568	0.000304673
CNIH2	-0.236164	0.356154	0.05016
LYPD2	-0.127316	0.385782	0.0174243
RAMP1	-0.1389	0.356348	0.0330428
FLJ35934	-0.242724	0.343855	0.122803
WNT6	-0.235337	0.281376	0.0892586
EVA1B	-0.212812	0.295489	0.0332309
LINC00937|LOC441268	-0.204065	0.299063	0.11236
MIR326	-0.197954	0.303984	0.0292891
ZNRF2P1	-0.183411	0.417705	0.122698
LOC642648	-0.24746	0.242318	0.0742951
CSF3	-0.275691	0.266166	0.00437605
EFNA2	-0.204049	0.354728	0.0780256
PCSK1N	-0.221696	0.311003	0.0856821
GPR150	-0.168307	0.33915	0.106441
AGVR6190	-0.104057	0.370953	0.154851
LINGO3	-0.172944	0.410166	0.0557728
NPPC	-0.1724	0.394898	0.0746887
LRRC26	-0.213848	0.272231	0.0534517
C1QL1	-0.200484	0.322883	0.0640578
FOXE3	-0.213211	0.346443	-0.014952
VWC2	-0.181124	0.34562	0.0790658
C1QTNF5|MFRP	-0.113661	0.379164	0.0707889
UTF1	-0.233961	0.281239	-0.0135308
NKX2-4	-0.184481	0.347196	0.0647722
SP5	-0.145514	0.325181	0.0902937
GSC2	-0.140815	0.398637	0.0632439
HRK	-0.156494	0.338686	0.0352515
CYS1	-0.177513	0.292096	0.0575278
CDSN|PSORS1C2	-0.181679	0.343261	0.0617102
TWIST2	-0.110864	0.378048	0.0823523
ANOVA2
SCARNA4	-0.39763	0.0930185	0.594613
SNORD105	-0.559556	0.10899	0.471062
SNORA55	-0.306678	0.142804	0.410926
SNORA80E	-0.241663	0.106316	0.319097
SNORD63	-0.301197	-0.150429	0.797469
SNORD4A	-0.429196	-0.106322	0.59935
RBP5	-0.210416	0.196461	0.399801
LOC100505549	-0.218082	0.137885	0.314765
CDC42BPG	-0.240333	0.122518	0.328016
SNORD62A|SNORD62B	-0.302188	0.289752	0.402142
FAM151A	-0.258499	0.174805	0.278346
GOLGA6L3|GOLGA6L4|GOLGA6L5P|GOLGA6L9|GOLGA6L10|GOLGA6L17P	-0.217613	0.119155	0.315679
ANOVA3
MGP	1.19024	-0.273141	-0.835397
PCNA	0.424164	-0.0390791	-0.395709
KIAA0101	0.2422	-0.0875576	-0.485539
NUSAP1	0.350505	-0.137221	-0.590242
MDH2	0.0903844	-0.0533468	-0.397607
RPSA|SNORA6|SNORA62	0.00347308	-0.372253	0.255075
UBE2D2	0.161858	-0.454957	0.0231744
LNPEP	0.136255	-0.71898	0.0582061
CSNK1G3	0.0449143	-0.507777	0.0345414
RNF141	0.276934	-0.397636	0.0681148
RTCA	0.259622	-0.274993	-0.0442154
PDCD6IP	0.162025	-0.475443	-0.00357127
CLNS1A	0.154079	-0.566476	-0.073781
LTA4H	0.385254	-0.458605	-0.00372255
STT3B	0.419245	-0.572356	0.086886
KAT6A	0.291416	-0.252758	-0.025689
ZC3HAV1	0.225225	-0.292232	-0.186934
FCF1	0.309737	-0.44151	-0.21019
NEDD1	0.268187	-0.413821	-0.171831
C3orf38	0.178726	-0.388631	-0.0958794
PPP6R3	0.163764	-0.376608	0.0186115
ASCC3	0.140195	-0.545782	-0.0584607
ATF6	0.320266	-0.474414	-0.079921
AKIRIN2	0.276809	-0.362881	-0.0906122
HNRNPR	0.238899	-0.353152	-0.15673
SNW1	0.223594	-0.335581	-0.0354512
ESF1	0.176175	-0.46399	-0.0653447
ERP44	0.267931	-0.265441	-0.0108631
UBXN7	0.23413	-0.46939	-0.0278074
COMMD1	0.0928627	-0.457224	-0.132906
NOL10	0.245918	-0.316418	-0.118715
ATG3	0.256031	-0.399456	-0.116316
PTS	0.163838	-0.307678	-0.0738535
EDEM3	0.317287	-0.460153	0.0786844
CTDSPL2	0.303956	-0.292931	-0.0281228
ACTR10	0.263505	-0.312695	0.0128112
RAB21	0.253659	-0.437515	0.0160037
PCNP	0.104152	-0.45719	-0.00810115
MPP5	0.0833268	-0.453038	0.144309
RAPGEF2	0.0490516	-0.340798	0.185404
VPS13D	0.033835	-0.372994	0.191971
MAP4K5	0.0475237	-0.642342	0.242285
ARHGEF12	-0.000787181	-0.638898	0.157713
SETD2	0.0873946	-0.497504	0.113143
ZMYM2	0.0310144	-0.732498	0.137064
BIRC6	0.0825686	-0.524662	0.0592863
ANKRD17	0.0692141	-0.374988	0.0960354
SCARNA9|SCARNA9L	0.0718696	-1.094	0.571891
PBRM1	0.0703505	-0.601247	0.154111
DOPEY1	0.0547557	-0.433414	0.153483
SF3B1	0.181538	-0.460997	0.158891
KANSL1L	0.086776	-0.364115	0.184903
RCOR3	0.0443079	-0.394313	0.11793
UBR5	0.143538	-0.604023	0.137668
SNRPG	0.0653121	-0.608302	0.0916724
NIPBL	0.139147	-0.491246	0.134817
CAPN7	0.0364488	-0.665888	0.0808926
HELZ	0.110771	-0.467993	0.0705831
ZFX	0.251461	-0.439992	-0.228473
GBAS	0.330894	-0.334602	-0.0404854
ALG10|ALG10B	0.251079	-0.251979	-0.0249424
YWHAB	0.218189	-0.396099	0.000993949
KCTD3	0.161642	-0.584299	-0.0280025
CCDC53	0.182809	-0.635438	0.0289046
SENP6	0.122798	-0.575886	0.00427075
ZNF451	0.129257	-0.474636	-0.00790786
NCOA1	0.22596	-0.505936	0.0374529
CTR9	0.165479	-0.400109	0.00328463
LANCL1	0.206859	-0.446287	0.0531334
TRIP12	0.0936045	-0.601495	0.0205811
TAOK1	0.165433	-0.429385	0.123594
WDR36	0.260266	-0.375128	-0.052097
POLR2B	0.288828	-0.453448	-0.0924178
DLD	0.280419	-0.569829	-0.173221
LARS	0.145379	-0.528798	-0.0746478
FBXO7	0.155754	-0.353314	0.0157912
CDC42SE2	0.270876	-0.356366	-0.060265
PHKB	0.153293	-0.501895	0.0199884
DENND6A	0.277968	-0.412514	-0.0221501
BNIP2	0.190969	-0.620121	-0.0194031
UGP2	0.331111	-0.574956	0.079263
ITFG1	0.250113	-0.498418	0.0642482
CSNK1A1	0.228125	-0.420378	-0.0348733
CCDC91	0.35603	-0.531966	-0.0687678
EFR3A	0.325979	-0.665856	-0.0970352
SLC35A5	0.305444	-0.303648	-0.0551152
PJA2	0.0974378	-0.639231	-0.106384
MAT2B	0.235929	-0.315415	0.0249695
BRD7	0.209016	-0.307256	-0.137078
WBP11	0.194317	-0.26606	-0.0830326
EIF2S1	0.233256	-0.395353	-0.110167
AGPAT5	0.181512	-0.279649	-0.218957
ARMC2-AS1|ATP5J2	0.16677	-0.230605	-0.210269
GRSF1	0.189632	-0.403467	-0.00091273
MAPK6	0.178577	-0.589033	-0.0222774
RIOK1	0.244269	-0.346988	-0.0947116
NOL9	0.0924935	-0.392	-0.119785
RB1	0.350345	-0.564297	-0.168315
RIPK1	0.129693	-0.446275	-0.0557792
OCRL	0.0947068	-0.437817	-0.0131484
RABEP1	0.210414	-0.295658	-0.0569764
NSL1	0.219416	-0.249989	-0.137014
SLC33A1	0.272852	-0.345245	-0.215787
UBE2R2	0.200521	-0.348889	-0.0394597
ORC5	0.257119	-0.279253	-0.103563
UBE3C	0.209156	-0.424246	-0.139522
AGK	0.316693	-0.258819	-0.0229785
KLHL8	0.225135	-0.421299	-0.0578657
ANKRD36BP1	0.438185	-0.410706	-0.0248378
TCEA1	0.268994	-0.301086	-0.0492536
NCOA4	0.282777	-0.354666	-0.0232052
ACAP2	0.28204	-0.267126	-0.11399
ZW10	0.166381	-0.374803	-0.0707112
MED14	0.140998	-0.44411	0.0582388
PTPN12	0.233666	-0.565782	0.0632075
CNOT1	0.234012	-0.554878	-0.048881
NUP98	0.195994	-0.343576	-0.0341678
CCNK	0.192039	-0.398893	-0.0648388
SETX	0.175419	-0.477733	0.0136021
SUPT16H	0.285757	-0.396128	-0.0728139
WTAP	0.206369	-0.406288	-0.031536
CNOT10	0.163837	-0.534575	0.0199061
SMU1	0.233713	-0.329142	-0.0533768
SEC23IP	0.163767	-0.386773	0.0262043
ANAPC1|ANAPC1P1|LOC285074|LOC730268|LOC101930107|LOC102724642	0.191183	-0.375929	-0.0178702
TAF2	0.211448	-0.422621	-0.0728737
GAPVD1	0.212849	-0.297973	-0.00179647
PPM1B	0.124638	-0.369314	0.000117032
DNAJA1	0.368686	-0.450637	-0.0818967
PITPNB	0.292806	-0.412483	-0.114058
FAM60A	0.313579	-0.51123	-0.193793
SS18	0.17527	-0.324313	4.57414e-05
TAB2	0.277697	-0.334547	-0.0708808
SLMAP	0.364514	-0.399129	-0.0086271
LARP4B	0.186573	-0.408834	0.0578378
MRPS10	0.233885	-0.451046	-0.0911029
CLCC1	0.151964	-0.398403	-0.0470391
SRSF10	0.167398	-0.45647	-0.177854
VWA9	0.106059	-0.409596	-0.115324
NUDT21	0.344354	-0.464285	-0.098545
HIBADH	0.242064	-0.466969	-0.102484
CEBPZ	0.311676	-0.20357	-0.068362
PHF6	0.331074	-0.314014	-0.0671252
KRIT1	0.280411	-0.31493	0.0212442
RICTOR	0.323464	-0.432347	0.0815761
MED6	0.27651	-0.4272	0.0206027
RPP30	0.232131	-0.25627	-0.00422975
ENSA	0.339161	-0.487423	-0.140457
DCAF10	0.228776	-0.269985	-0.0903187
BMI1|COMMD3|COMMD3-BMI1	0.38769	-0.299485	-0.152815
COX7B	0.431065	-0.889419	-0.347176
BCLAF1	0.239418	-0.363686	0.0300238
SRSF1	0.217533	-0.30462	0.0102236
NAA15	0.277156	-0.403872	-0.00379802
LARP4	0.277057	-0.523155	-0.0607709
IDE	0.246041	-0.373073	-0.0923919
ETNK1	0.369348	-0.31062	-0.0027473
R3HDM1	0.280281	-0.228008	-0.0871073
LTV1	0.190561	-0.414885	-0.0819636
HEATR1	0.208169	-0.457732	-0.132484
DHX36	0.388508	-0.468521	-0.0615793
TEX10	0.25743	-0.318495	-0.0432833
PRELID3B|SLMO2-ATP5E	0.455713	-0.50298	-0.130309
PROSER1	0.311807	-0.3611	-0.0550557
LSM12	0.337562	-0.288009	-0.162661
PNPT1	0.505295	-0.343172	-0.0975443
WDR43	0.40047	-0.370028	-0.112621
DNTTIP2	0.29728	-0.513497	-0.189191
DDX21	0.389792	-0.347832	-0.168531
WDR82	0.279901	-0.452792	-0.0879027
VPS45	0.198082	-0.519673	-0.0311665
PIP4K2C	0.199051	-0.365206	0.00335116
GPN1	0.239327	-0.483937	-0.077
PDS5B	0.158039	-0.541717	-0.0271934
MED1	0.233941	-0.358645	0.0310275
LOC645513|LOC100287497|LOC101926980|SEPT7P2|SEPT7P9	0.232428	-0.316676	-0.000159122
SNX4	0.292546	-0.351899	-0.081341
TIMM23	0.340318	-0.250918	-0.0586245
TMEM135	0.403183	-0.380551	-0.0185218
RRN3	0.251931	-0.498995	-0.11022
CPSF3	0.30605	-0.401951	-0.131218
DDX18	0.380447	-0.363173	-0.0677551
BPNT1	0.218078	-0.341884	-0.0788433
TCTN3	0.289314	-0.275571	-0.0253049
IPO7	0.263376	-0.713805	-0.0855469
LRPPRC	0.423	-0.565768	-0.0804438
C14orf166	0.407826	-0.410658	-0.0687888
TSN	0.373802	-0.375133	-0.116489
PSMC6	0.373127	-0.311493	-0.0881653
ACP1	0.283871	-0.282791	-0.104689
CNIH1	0.330587	-0.355792	-0.0969411
NAP1L1	0.278721	-0.502108	-0.0550281
PRKAG1	0.259301	-0.297715	-0.0188037
VPRBP	0.162524	-0.332445	-0.147481
UEVLD	0.232587	-0.283597	-0.0372855
ZMPSTE24	0.330402	-0.622106	-0.23379
MIER1	0.115603	-0.471849	-0.126805
COPS3	0.399222	-0.423069	-0.0550449
LAMTOR3	0.295117	-0.353629	0.00426695
CHP1	0.261994	-0.650317	0.0740898
MINPP1	0.337021	-0.545172	-0.172955
ARPC3	0.263415	-0.482872	-0.08775
EIF3H	0.202282	-0.496471	-0.0981583
MATR3|SNHG4	0.261015	-0.380022	0.0650264
ATAD1	0.307605	-0.537003	0.0257946
FBXO28	0.242025	-0.326044	-0.0404765
TATDN1	0.225442	-0.504419	-0.0447425
RNF115	0.291799	-0.356209	0.0480445
FAM175B	0.218185	-0.457049	-0.0993184
WAPL	0.232483	-0.283737	-0.0281146
SMC3	0.395814	-0.408424	-0.109076
CUL1	0.15181	-0.447414	-0.0359306
NUP133	0.252576	-0.47345	-0.0821809
ANKIB1	0.207311	-0.399758	0.00335171
ARMC8	0.250503	-0.436036	0.0534139
SMG7	0.28433	-0.376129	-0.0241783
RFWD2	0.285388	-0.620511	-0.0147499
CUL2	0.17395	-0.66227	-0.101077
DPP8	0.184519	-0.454572	-0.00525799
ARIH1	0.159776	-0.475045	0.0191049
ICE2	0.115159	-0.587034	-0.0572611
PRPF4B	0.157401	-0.580655	-0.0549759
TBK1	0.279068	-0.265229	0.00110746
DCTN4	0.171972	-0.493022	-0.0725071
CHD1	0.192547	-0.442608	-0.0764171
PPP3CB	0.307106	-0.375693	0.00643103
FAF1	0.131841	-0.35907	0.0303647
MITD1	0.0759654	-0.435532	-0.0701375
PGGT1B	0.223956	-0.281343	-0.0254103
CLASP2	0.167947	-0.510798	0.0559544
TBC1D23	0.195094	-0.434322	-0.0397405
DMXL1	0.0581683	-0.605304	0.0585138
DDX6	0.125527	-0.527869	0.104166
AP3B1	0.159679	-0.47122	-0.0122055
MR1	0.362746	-0.626335	0.131952
GPBP1	0.244365	-0.454034	0.125096
VPS41	0.300314	-0.487896	-0.0409577
TRAPPC11	0.177901	-0.448208	-0.0274361
PPP4R3B	0.151201	-0.496572	-0.0111896
STXBP3	0.204289	-0.54126	-0.0986028
RSF1	0.148414	-0.468378	-0.0324373
RRN3|RRN3P1|RRN3P2	0.225377	-0.84851	0.148588
FAM188A	0.150336	-0.456629	0.0728221
OSBPL9	0.168103	-0.370235	0.00169328
MARCH6	0.0364188	-0.623225	-0.0684295
RAB3GAP1	0.192663	-0.519509	-0.029279
SLC35F5	0.262519	-0.598828	0.106376
ATXN3	0.0984515	-0.551091	0.189742
PAFAH1B1	0.0860076	-0.414348	-0.00251073
SKP1	0.15907	-0.598462	-0.0539224
SKIV2L2	0.204677	-0.594734	0.00585914
ROCK2	0.155647	-0.586994	0.0755257
SNX7	0.181439	-0.487447	0.0835311
PSME4	0.306913	-0.457108	-0.080016
SNX13	0.271344	-0.57551	-0.0528884
ABCB7	0.172306	-0.49066	0.0118876
ZFR	0.131271	-0.491213	0.0478236
CNOT2	0.201181	-0.562434	-0.0012198
XRN2	0.200622	-0.400985	-0.0104264
UBR2	0.140679	-0.539495	0.0190976
NF1	0.226009	-0.549617	0.0424578
RFX7	0.190903	-0.578712	-0.0116929
PARN	0.152881	-0.61356	-0.033135
FBXO11	0.165324	-0.620521	0.00332765
UBE2D3	0.243777	-0.491551	-0.0242151
ZC3H11A	0.167108	-0.467489	0.0731205
PAPD4	0.118821	-0.506611	0.0224804
ERBB2IP	0.192327	-0.600743	0.0412253
CUL4A	0.0685581	-0.454879	-0.0337316
ZRANB1	0.173527	-0.398536	0.0577524
BRWD3	0.110821	-0.377196	0.092124
ZZZ3	0.143287	-0.513302	0.036915
KRAS	0.191542	-0.459242	0.0719349
RANBP2	0.160446	-0.48439	0.0518365
USP48	0.203245	-0.361712	0.0257788
PAFAH1B2	0.137582	-0.384979	-0.0511013
LSM8	0.231422	-0.59041	-0.115188
TBL1XR1	0.343646	-0.73293	-0.0895702
CNOT6	0.146301	-0.540394	-0.0241397
XRCC5	0.25395	-0.378542	-0.00394641
SNORA22	0.557383	-0.833304	-0.0206544
GDAP2	0.225495	-0.484355	-0.0228001
AQR	0.222497	-0.440718	-0.00856333
EXOC2	0.164906	-0.434272	0.0309954
PSEN1	0.135141	-0.428536	0.0544325
MAP3K7	0.135871	-0.390323	0.0290681
CHD8	0.101099	-0.448589	0.0960045
LOC101928625|MED21	0.249386	-0.766665	0.106842
MARCH7	0.230447	-0.687602	0.0907224
MIR6125|USP15	0.182803	-0.569048	0.0943521
MOB1B	0.237607	-0.367517	0.0168449
DENND4A	0.292356	-0.491181	-0.0291935
AVL9	0.181893	-0.349041	-0.0288774
USP33	0.0750853	-0.538183	-0.000500496
NAA35	0.136355	-0.518014	-0.0537971
DNM1L	0.146238	-0.597551	-0.0146323
TPP2	0.0780514	-0.557107	-0.00288956
PAN3	0.0799519	-0.656794	-0.0326649
NUP43	0.140026	-0.576629	0.0125594
DPY19L4	0.301564	-0.557885	-0.0649975
ANKRD28	0.256647	-0.502536	-0.0208727
ALG11|UTP14C	0.143414	-0.381491	0.0528368
RMDN1	0.216478	-0.318286	0.0450036
UBE2W	0.223364	-0.355276	-0.0223962
TMEM9B	0.108351	-0.448641	0.00651058
UBE3A	0.155479	-0.581631	-0.00242005
TCAIM	0.202851	-0.511362	-0.050898
ATP5C1	0.362239	-0.636109	-0.0993771
COPS2	0.381263	-0.596176	0.0468894
RPF1	0.336292	-0.459048	-0.0202313
ZFAND1	0.356398	-0.679262	-0.0171041
ZNF770	0.301057	-0.46643	-0.0552165
TMEM245	0.349848	-0.381096	0.0521285
TNKS2	0.183987	-0.494479	-0.025748
MAPK14	0.172113	-0.394636	-0.0388377
MAP3K2	0.206358	-0.492869	-0.0526222
SLAIN2	0.235982	-0.443867	-0.0641314
DNAJA2	0.296577	-0.413292	-0.0350329
NAE1	0.346371	-0.414349	-0.176787
AP1G1	0.193222	-0.632627	-0.02985
UBR3	0.33933	-0.508735	-0.00550717
DCUN1D1	0.344638	-0.268481	0.0289911
FYTTD1	0.268494	-0.39771	-0.0213495
SBNO1	0.351089	-0.485548	0.0310054
KLHDC10	0.185286	-0.378541	-0.0337787
GTPBP10|LOC101927446	0.186377	-0.349056	-0.00803958
USP47	0.248767	-0.531645	0.00383178
AGL	0.351545	-0.44072	0.0175203
NEMF	0.10324	-0.609358	-0.0731015
USP34	0.183684	-0.669128	0.0835354
ATE1	0.178885	-0.426799	0.0476943
HECTD1	0.131523	-0.554133	0.0655035
CSDE1	0.110233	-0.654388	-0.0318685
HERC4	0.215601	-0.66274	0.116552
ATG5	0.155722	-0.643642	-0.0121724
PUM2	0.146056	-0.601121	0.0138169
SOS1	0.112392	-0.679318	0.0703724
SMAD2	0.213682	-0.429971	0.083994
RMND5A	0.270813	-0.74617	-0.00800943
RAB18	0.254534	-0.622867	-0.0662102
SHOC2	0.139637	-0.636063	-0.07772
APPBP2	0.224393	-0.643482	-0.000725957
TM9SF2	0.381972	-0.586787	0.0097568
CD164	0.269142	-0.897206	-0.0850336
TMEM184C	0.196511	-0.485509	-0.00586377
SACM1L	0.15981	-0.506397	-0.0879776
BMPR1A	0.250002	-0.477602	0.0238411
MAPK1	0.218742	-0.382331	-0.0550364
DOCK7	0.273741	-0.402355	0.0218045
PRKRIR	0.320136	-0.431995	0.0379023
PIK3C2A	0.261302	-0.630621	-0.0486428
USP16	0.219795	-0.570083	-0.0995046
RC3H2	0.167249	-0.471143	-0.0830915
NRD1	0.281582	-0.41292	-0.0539822
PDS5A	0.185829	-0.59385	-0.0931254
DNAJC13	0.26797	-0.491184	-0.0458067
THOC7	0.369155	-0.739221	-0.0770242
FAM208A	0.0846398	-0.551827	-0.0662675
SMIM19	0.327833	-0.567621	0.0196832
UCHL3	0.38646	-0.614341	-0.10956
UBE2K	0.292691	-0.421228	-0.0146633
PTBP3	0.254332	-0.653416	-0.0388398
CCNC	0.252036	-0.480974	-0.0417471
TMX1	0.423098	-0.538237	-0.189676
MMADHC	0.297958	-0.592494	-0.1382
CPNE3	0.347101	-0.561611	-0.156984
ATP5E|SLMO2-ATP5E	0.206328	-0.565319	-0.118708
CGGBP1	0.209278	-0.409094	-0.0751382
PIGN	0.225381	-0.607695	-0.0740366
TMTC3	0.312528	-0.634451	-0.180012
NDUFA5	0.292389	-0.462237	-0.0978165
USP9X	0.253378	-0.356439	-0.0543261
OPA1	0.428026	-0.38989	-0.0438935
ATP2C1	0.22078	-0.488686	-0.000203845
WDR26	0.291933	-0.543736	0.00820558
TRAPPC8	0.183134	-0.475653	0.0237713
NSMAF	0.201938	-0.504422	-0.0219415
KPNA1	0.130707	-0.390751	-0.0792417
HNRNPK	0.205622	-0.575636	-0.192944
TMEM189-UBE2V1	0.153083	-0.407002	-0.0997291
AZI2	0.285284	-0.357087	-0.0309623
C3orf17	0.235515	-0.410051	0.0103268
KIAA2018	0.216065	-0.542512	-0.132715
RB1CC1	0.211733	-0.479584	0.0153057
DYM	0.183844	-0.540276	0.014548
GSPT1	0.234633	-0.533315	-0.0799271
MNAT1	0.265662	-0.415429	-0.0816299
LSM14A	0.250359	-0.386216	-0.10993
PPP6C	0.381963	-0.42986	-0.0832209
NAA50	0.35594	-0.525159	-0.180102
RAB1A	0.320435	-0.571216	-0.125551
PTGES3	0.303026	-0.808253	-0.310204
C14orf2	0.352407	-0.379571	-0.0687707
SLC30A6	0.372731	-0.489924	-0.105122
TROVE2	0.312884	-0.473578	-0.0270785
CCT4	0.252988	-0.367041	-0.176073
GDI2	0.344159	-0.388237	-0.0663211
SMNDC1	0.313869	-0.349487	-0.139525
EIF3M	0.406591	-0.700353	-0.161471
DNAJC19	0.420963	-0.767583	-0.203125
ATP5EP2	0.346852	-0.579591	-0.116909
SMARCA5	0.254901	-0.315242	-0.0642306
UBA6	0.331079	-0.715074	-0.0847598
PSMA3	0.315472	-0.614811	-0.197603
PRPF40A	0.365712	-0.420386	-0.064437
PLRG1	0.192017	-0.317671	-0.12933
CSNK2A1|CSNK2A3	0.19133	-0.388741	-0.0761182
SSBP1	0.36332	-0.351407	-0.134785
IREB2	0.406454	-0.555476	-0.186394
CDC123	0.380708	-0.330356	-0.0808463
NOL11	0.404316	-0.428944	-0.135816
PSMA4	0.467037	-0.459791	-0.234947
SNRPE	0.495577	-0.40287	-0.132838
SF3B6	0.300139	-0.47992	-0.0226225
IPO8	0.266819	-0.483363	-0.0777105
EIF5B	0.215655	-0.439177	-0.0469492
PDCD10	0.216155	-0.419745	-0.0348243
FBXW7	0.19507	-0.38398	-0.052494
SDAD1	0.357256	-0.52799	-0.0665736
KIAA1033	0.234634	-0.528361	-0.172574
OSBPL8	0.352377	-0.498663	-0.0542286
RAB5A	0.198618	-0.678058	-0.153004
GSK3B	0.192273	-0.528389	-0.084953
ROCK1	0.204587	-0.568829	-0.198219
SEC62	0.262869	-0.511269	-0.147648
BROX	0.483674	-0.49438	-0.0107684
SEC63	0.290691	-0.475004	-0.0114064
ITM2B	0.325705	-0.783022	-0.0337081
C1D	0.378251	-0.533438	-0.0602468
CDC73	0.16232	-0.367121	0.0035349
KIAA1429	0.200086	-0.506647	-0.0775791
COG2	0.188033	-0.373606	-0.0739291
PPIG	0.219504	-0.348909	-0.0352334
VTA1	0.374017	-0.428248	-0.0756587
SLC30A7	0.291293	-0.298113	-0.0814844
DNAJC3	0.279287	-0.599829	-0.129405
EXOC5	0.327193	-0.795341	-0.228378
SNX6	0.295715	-0.595822	-0.0169225
CEP57	0.258989	-0.405377	-0.0229553
C5orf51	0.429343	-0.568493	-0.101826
BMI1|COMMD3-BMI1	0.378988	-0.578099	-0.0955048
RHOT1	0.327038	-0.469447	-0.109518
PAIP1	0.376784	-0.374734	-0.0963426
SENP2	0.27543	-0.350396	-0.0642707
GOLGA4	0.332788	-0.42322	0.0608405
ESCO1	0.25292	-0.364284	-0.0394088
MTIF2	0.191896	-0.412391	-0.0734188
RIF1	0.245265	-0.552103	-0.20731
UBA2	0.40236	-0.450678	-0.0667809
QSER1	0.224585	-0.432902	-0.135571
RPRD1A	0.251594	-0.415296	-0.0718606
KCMF1	0.237983	-0.369632	-0.0302978
TWF1	0.416823	-0.517053	-0.0963505
SLC39A9	0.226914	-0.462983	-0.142041
PAPOLA	0.47594	-0.589136	-0.0546918
SRP54	0.36393	-0.449797	-0.0765657
CAPRIN1	0.193071	-0.398811	-0.0814464
YME1L1	0.354363	-0.356579	-0.0419924
UBE2G1	0.254313	-0.388547	-0.0545695
TAX1BP1	0.339443	-0.565427	-0.0892418
ERGIC2	0.295484	-0.61392	-0.0104969
AHCTF1|AHCTF1P1	0.301126	-0.45992	-0.0452346
RWDD4	0.171423	-0.469334	-0.114499
MED4	0.326543	-0.44825	-0.0161937
SCYL2	0.24361	-0.506118	-0.0253426
SLC30A9	0.286595	-0.579913	-0.117831
KIF5B	0.332379	-0.515411	-0.0620203
TMED5	0.249983	-0.27022	-0.112966
KBTBD2	0.206381	-0.446187	-0.0126845
SCAF11	0.132638	-0.521491	-0.0420193
VPS26A	0.221082	-0.472836	-0.0810899
GTF2B	0.379193	-0.287314	-0.164638
SPCS2	0.314413	-0.336052	-0.239482
DAD1	0.371452	-0.323638	-0.245032
DDX1	0.319097	-0.440203	-0.197394
COPB1	0.362936	-0.337737	-0.146132
C14orf119	0.273001	-0.34745	-0.093037
UBE2D1	0.454972	-0.364408	-0.0841755
POMP	0.297695	-0.228334	-0.134167
ARF4	0.267981	-0.383898	-0.246118
MYL12B	0.190004	-0.68018	-0.283728
CMTM6	0.226257	-0.344014	-0.137046
MICU2	0.290727	-0.361259	-0.0506692
CAPZA2	0.281935	-0.421515	-0.131741
ADSS	0.295353	-0.350748	-0.0226718
CLTC	0.173249	-0.506479	-0.219687
NEK7	0.322759	-0.525005	-0.127277
RAP1B	0.612712	-0.628602	-0.114246
PICALM	0.275706	-0.444982	-0.0754071
SNAP23	0.287693	-0.384653	0.04961
AGPS	0.383364	-0.48946	-0.153024
CNBP	0.187632	-0.293819	-0.113952
NDUFB4	0.240383	-0.300371	-0.243297
COPZ1	0.248332	-0.28478	-0.152332
MRPL1	0.2137	-0.296	-0.150228
AURKAPS1|RAB3GAP2	0.253353	-0.40953	0.0299562
MRPL30	0.31784	-0.350842	0.0187385
CUL5	0.210501	-0.334084	-0.0654825
RPL7L1	0.147822	-0.405287	-0.0666146
TIMMDC1	0.283209	-0.274227	-0.190024
ALG8	0.51018	-0.245668	-0.147514
RAB8A	0.24707	-0.183414	-0.190763
PRPS1	0.26835	-0.367177	-0.327084
SEC11C	0.308715	-0.159355	-0.379729
SMAP2	0.373985	-0.306396	-0.318861
ATP2A2	0.274326	-0.372879	-0.131649
ME2	0.316002	-0.38793	-0.238038
TMEM183A|TMEM183B	0.258609	-0.164042	-0.123668
EVI2B	0.400625	-0.469519	-0.468845
SLC35B1	0.237542	-0.212808	-0.196618
DCN	0.787482	-0.661985	-0.738776
ITGB3BP	0.265472	-0.438081	-0.225622
NDUFV2	0.312794	-0.448956	-0.282024
PSMA5	0.331831	-0.545936	-0.302766
DYNLT1	0.370521	-0.530065	-0.171086
NUP107	0.325468	-0.465613	-0.120199
KIAA0391|PSMA6	0.291889	-0.419617	-0.197474
IARS	0.288643	-0.397981	-0.254162
UGGT1	0.216992	-0.362636	-0.163328
GTF2H3	0.329155	-0.238956	-0.0961703
ST13|ST13P4|ST13P5	0.280333	-0.336196	-0.0886287
HACD2	0.552802	-0.237899	-0.070338
CISD1	0.393438	-0.214391	-0.0888678
USP32	0.202432	-0.385025	-0.0279213
NSMCE2	0.374985	-0.358612	0.0330108
KIAA0196	0.246616	-0.463862	-0.127324
TCEB1	0.274401	-0.23709	-0.146016
DERL1	0.39639	-0.412046	-0.203726
EMC2	0.404213	-0.435568	-0.181152
ATP6V1C1	0.416879	-0.439511	-0.112675
RAB7A	0.24982	-0.317934	-0.192838
YWHAZ	0.291413	-0.405438	-0.0374039
TRAM1	0.271627	-0.520471	-0.184082
RAB2A	0.266864	-0.413717	-0.0754425
TBCE	0.203665	-0.269547	-0.101064
FAM91A1	0.466408	-0.440576	-0.00579833
CIRH1A	0.261366	-0.309427	-0.0382429
GTF2E2	0.316575	-0.252769	-0.0172407
SEC23B	0.321718	-0.275427	-0.190023
ARL2BP	0.243243	-0.347085	-0.0919419
TMEM209	0.328847	-0.225668	-0.0790667
NUP153	0.33867	-0.358704	-0.113076
CKAP5	0.270689	-0.373146	-0.223366
USP10	0.274902	-0.333768	-0.174983
ACTR3	0.230707	-0.512519	-0.296392
KARS	0.257479	-0.260956	-0.103733
SEC23A	0.258576	-0.476683	-0.283824
EPRS	0.397216	-0.257569	-0.125843
BLOC1S6	0.228852	-0.27076	-0.161774
HIPK1	0.205909	-0.366957	-0.0676474
PTPN11	0.28456	-0.365064	-0.154161
CCDC6	0.270578	-0.413149	-0.131231
PSMD10	0.210561	-0.292283	-0.0563901
BRIX1	0.317852	-0.39739	-0.119054
GARS	0.346015	-0.342771	-0.213495
C5orf22	0.187234	-0.386228	-0.109719
SCLT1	0.223598	-0.293318	-0.13679
MDH1	0.228246	-0.409957	-0.285602
VDAC3	0.396971	-0.534911	-0.243697
RAD21	0.508091	-0.264506	-0.0735104
NUCKS1	0.221518	-0.593778	-0.183756
ATP6V1A	0.346505	-0.387023	-0.0632009
NUP155	0.359219	-0.429908	-0.255557
SKA2	0.498224	-0.478107	-0.358946
CDC27	0.306936	-0.26273	-0.180768
USP14	0.391282	-0.413324	-0.1289
GOLGA7	0.314001	-0.245964	-0.0225108
LAMP2	0.419097	-0.62792	-0.0824126
STYX	0.326459	-0.27462	-0.0425662
PSMB2	0.315722	-0.180451	-0.204949
PSMB7	0.383397	-0.237877	-0.255973
NARS	0.225491	-0.221116	-0.192113
SF3A3	0.195375	-0.360086	-0.21943
MAK16	0.24933	-0.288034	-0.144451
NRBP1	0.199353	-0.217304	-0.199927
PATL1	0.362917	-0.291996	-0.228963
UTP11L	0.296878	-0.32559	-0.185657
ERH	0.358413	-0.374363	-0.159313
DHX9	0.377572	-0.255889	-0.108804
SNRPB2	0.365203	-0.172859	-0.186532
CFAP20	0.290742	-0.243336	-0.171423
CMC2	0.411954	-0.252445	-0.184542
PSMC2	0.291902	-0.228856	-0.260957
RRM1	0.476383	-0.2665	-0.332957
LSM1	0.268143	-0.165121	-0.257947
RAD51AP1	0.352193	-0.351205	-0.402245
CKS1B	0.579652	-0.258543	-0.304632
VRK1	0.459115	-0.44468	-0.37142
TIPRL	0.313294	-0.298619	-0.169913
CKAP2	0.360539	-0.43073	-0.180706
MCMBP	0.271616	-0.218573	-0.122865
VAMP7	0.339539	-0.389803	-0.228064
SMC2	0.321761	-0.409318	-0.264947
PSMD11	0.31784	-0.126294	-0.23676
YARS	0.251419	-0.202319	-0.367617
PSMD14	0.256757	-0.305383	-0.346901
NUP58	0.321221	-0.272522	-0.114332
EIF1AX	0.248275	-0.349217	-0.307205
SNRPD1	0.323493	-0.334163	-0.348687
EI24	0.312296	-0.255969	-0.172186
ACTL6A	0.40195	-0.25329	-0.216288
SUB1	0.303284	-0.509157	-0.240453
HPRT1	0.443963	-0.291604	-0.182368
TOMM22	0.2065	-0.289987	-0.296645
PA2G4	0.21538	-0.325005	-0.246404
GMPS	0.343783	-0.242088	-0.220716
WDR12	0.389578	-0.424466	-0.203297
PSME3	0.233854	-0.320673	-0.142589
SEP15	0.215152	-0.470629	-0.240313
NDUFAB1	0.346176	-0.368272	-0.28042
PSMA1	0.313691	-0.407612	-0.286591
CSE1L	0.367621	-0.598014	-0.28917
SNORA29|TCP1	0.277372	-0.439957	-0.21778
MRPL21	0.362813	-0.399838	-0.362928
ILF2	0.291143	-0.260865	-0.257595
PSMB1	0.308031	-0.221074	-0.215709
SLIRP	0.340507	-0.331562	-0.281937
SNRPF	0.404112	-0.247335	-0.268755
MRPS35	0.451171	-0.352075	-0.173584
PPA1	0.521421	-0.316959	-0.259171
MRPL47	0.432508	-0.259725	-0.194109
NDC1	0.496914	-0.318765	-0.221149
CCT3	0.312346	-0.156021	-0.166301
SEL1L	0.297421	-0.357631	-0.0822677
NECAP1	0.221786	-0.345467	-0.124176
ARMC1	0.342782	-0.246191	-0.00554459
RAC1	0.267364	-0.385515	-0.154885
ATP6V0E1	0.245207	-0.364036	-0.143619
UBLCP1	0.273445	-0.509907	-0.0906031
EIF1B	0.205322	-0.347122	-0.0662775
CWC15	0.195711	-0.276864	-0.0683361
SDHAF2	0.198253	-0.380522	-0.0392952
C11orf58	0.19003	-0.329779	-0.103626
AK2	0.284886	-0.21646	-0.125734
FIP1L1	0.13495	-0.361462	-0.0904675
RFC1	0.138701	-0.481547	-0.156073
FAF2	0.231309	-0.308759	-0.0438503
SLC4A1AP	0.259097	-0.316884	-0.0957073
CCDC25	0.263541	-0.266271	-0.0551454
PPT1	0.432244	-0.241411	-0.254834
PSMD1	0.175826	-0.384533	-0.14562
EMC7	0.235378	-0.227877	-0.209962
LUZP6|MTPN	0.293162	-0.373899	-0.131478
G3BP2	0.234353	-0.36473	-0.106425
COX16|SYNJ2BP-COX16	0.24963	-0.317027	-0.202427
UBE2A	0.279393	-0.187376	-0.0855711
NDUFA4	0.358154	-0.384143	-0.232046
VBP1	0.397508	-0.28971	-0.227578
NDRG3	0.193866	-0.382431	-0.200115
SEC61G	0.44436	-0.346911	-0.340632
STT3A	0.307121	-0.397233	-0.315507
OSTC	0.32432	-0.218392	-0.196958
GLO1	0.317986	-0.437339	-0.337337
MRPL51|SPTLC1	0.243847	-0.283173	-0.279048
TXNDC12	0.281562	-0.322545	-0.0995526
TFAM	0.448511	-0.202016	-0.149472
HAUS2	0.375835	-0.227071	-0.186936
HBS1L	0.353016	-0.43027	-0.214949
HADHB	0.408994	-0.412731	-0.14491
KPNA6	0.177124	-0.346011	-0.168599
RSU1	0.204033	-0.270758	-0.158518
PDIA3|PDIA3P1	0.361982	-0.399903	-0.200403
SNX3	0.274362	-0.274169	-0.15857
MBTPS2	0.207409	-0.339259	-0.167293
PDIA6	0.442338	-0.268685	-0.155554
KPNB1	0.233021	-0.296295	-0.125591
SEPT7	0.284431	-0.431918	-0.134993
NUP37	0.491887	-0.41937	-0.215321
CCT6A	0.419696	-0.425359	-0.145778
PAK2	0.372601	-0.599566	-0.261509
PPP3R1	0.34085	-0.505383	-0.1215
CPSF2	0.461068	-0.511891	-0.171935
PCMT1	0.324104	-0.349149	-0.163232
UCHL5	0.347548	-0.429451	-0.127603
MAGT1	0.3418	-0.328175	-0.124397
TFG	0.346542	-0.265593	-0.125694
IARS2	0.376377	-0.41725	-0.129124
MOB1A	0.342114	-0.546181	-0.197497
DPM1	0.348764	-0.351164	-0.140133
TSNAX|TSNAX-DISC1	0.256026	-0.445637	-0.189035
RARS	0.313589	-0.278829	-0.0154133
MFSD1	0.396097	-0.521168	-0.229745
SLC37A3	0.207261	-0.283415	-0.188632
JKAMP	0.292653	-0.392192	-0.123783
THUMPD1	0.187243	-0.374726	-0.0370868
TRIM37	0.255124	-0.346747	-0.0724536
SETD3	0.212181	-0.27087	-0.0711558
CDS2	0.1574	-0.362931	-0.0461885
HSD17B12	0.408016	-0.39105	-0.0847889
SERINC1	0.242074	-0.413608	-0.129353
MRPL39	0.226837	-0.302494	-0.203243
SUZ12	0.431995	-0.689291	-0.13342
EPT1	0.517989	-0.23695	-0.0753902
IDH3A	0.306404	-0.284971	-0.0970144
GPR180	0.233762	-0.32387	-0.152136
STRAP	0.199474	-0.33302	-0.168249
TMEM230	0.272141	-0.474775	-0.000898399
TFDP1	0.187132	-0.440208	-0.177598
AMD1	0.177163	-0.564693	-0.298551
HIAT1	0.325096	-0.427683	-0.085973
PPP1CC	0.34434	-0.489872	-0.164311
MRPL3	0.187491	-0.269131	-0.197916
STARD7	0.194303	-0.313895	-0.0647289
NDUFB5	0.375819	-0.410435	-0.0328004
CMPK1	0.345052	-0.375155	-0.132765
SUMO1	0.337194	-0.422678	-0.182216
C1orf43	0.257427	-0.23872	-0.118299
COX7A2	0.265954	-0.327983	-0.25116
ERLEC1	0.303304	-0.242625	-0.142446
LPGAT1	0.319712	-0.358091	-0.204294
SSR1	0.392872	-0.413521	-0.19813
AZIN1	0.370089	-0.531352	-0.123045
LZIC	0.244529	-0.294262	-0.0692217
KIAA1715	0.524524	-0.340817	-0.155359
ATP13A3	0.445448	-0.441924	-0.163363
IER3IP1	0.252765	-0.348915	-0.206689
GOLGA5	0.349106	-0.286867	-0.13685

## Sheet: GO term enrichment
ANOVA1		ANOVA2		ANOVA3
No Significant GO terms		No Significant GO terms		200+ significant GO terms
				Homo sapiens (REF)
				GO biological process complete	GO term size	observed	expected	Fold Enrichment	+/-	P value
				mitotic sister chromatid cohesion	15	7	0.5	13.88	+	0.00888
				mitotic cell cycle process	639	71	21.48	3.31	+	4.14e-14
				mitotic cell cycle	697	78	23.43	3.33	+	5.45e-16
				cell cycle	1355	116	45.55	2.55	+	3.44e-16
				cellular process	14970	625	503.23	1.24	+	1.71e-24
				cell cycle process	1025	94	34.46	2.73	+	2.88e-14
				sister chromatid cohesion	121	26	4.07	6.39	+	2.14e-09
				chromosome organization	1028	77	34.56	2.23	+	7.79e-07
				organelle organization	3129	206	105.18	1.96	+	2.76e-18
				cellular component organization	5261	288	176.85	1.63	+	3.27e-16
				cellular component organization or biogenesis	5484	310	184.35	1.68	+	1.24e-20
				sister chromatid segregation	189	30	6.35	4.72	+	5.9e-08
				nuclear chromosome segregation	260	33	8.74	3.78	+	1.65e-06
				chromosome segregation	302	34	10.15	3.35	+	1.78e-05
				tRNA export from nucleus	33	10	1.11	9.01	+	0.00233
				tRNA-containing ribonucleoprotein complex export from nucleus	33	10	1.11	9.01	+	0.00233
				ribonucleoprotein complex export from nucleus	124	21	4.17	5.04	+	2.76e-05
				protein export from nucleus	147	24	4.94	4.86	+	4.31e-06
				nuclear export	163	25	5.48	4.56	+	6.6e-06
				nucleocytoplasmic transport	290	40	9.75	4.1	+	1.52e-09
				nuclear transport	296	40	9.95	4.02	+	2.85e-09
				intracellular transport	1524	127	51.23	2.48	+	3.68e-17
				transport	4382	238	147.3	1.62	+	1.45e-11
				establishment of localization	4491	241	150.97	1.6	+	3.47e-11
				localization	5459	277	183.51	1.51	+	9.03e-11
				cellular localization	2264	166	76.11	2.18	+	3.86e-18
				establishment of localization in cell	1711	133	57.52	2.31	+	1.26e-15
				intracellular protein transport	825	73	27.73	2.63	+	1.31e-09
				cellular protein localization	1337	104	44.94	2.31	+	2.22e-11
				protein localization	1924	144	64.68	2.23	+	7.73e-16
				macromolecule localization	2226	152	74.83	2.03	+	2.16e-13
				cellular macromolecule localization	1347	104	45.28	2.3	+	3.57e-11
				protein transport	1358	112	45.65	2.45	+	2.54e-14
				establishment of protein localization	1437	113	48.31	2.34	+	5.18e-13
				peptide transport	1383	112	46.49	2.41	+	9.29e-14
				amide transport	1404	113	47.2	2.39	+	1.01e-13
				nitrogen compound transport	1667	124	56.04	2.21	+	7.84e-13
				organic substance transport	2030	131	68.24	1.92	+	3.6e-09
				RNA export from nucleus	135	21	4.54	4.63	+	0.000117
				RNA transport	197	27	6.62	4.08	+	1.51e-05
				establishment of RNA localization	199	27	6.69	4.04	+	1.86e-05
				RNA localization	218	28	7.33	3.82	+	3.04e-05
				nucleic acid transport	197	27	6.62	4.08	+	1.51e-05
				nucleobase-containing compound transport	235	28	7.9	3.54	+	0.000147
				ribonucleoprotein complex localization	126	21	4.24	4.96	+	3.63e-05
				tRNA transport	35	10	1.18	8.5	+	0.00395
				RNA polyadenylation	33	9	1.11	8.11	+	0.0215
				RNA metabolic process	3436	183	115.5	1.58	+	6.51e-07
				cellular macromolecule metabolic process	6982	411	234.71	1.75	+	4.25e-38
				cellular metabolic process	8976	476	301.74	1.58	+	5.37e-36
				metabolic process	9916	489	333.33	1.47	+	1.76e-28
				macromolecule metabolic process	7728	418	259.78	1.61	+	1.15e-29
				organic substance metabolic process	9468	476	318.27	1.5	+	4.11e-29
				nucleic acid metabolic process	3962	216	133.19	1.62	+	4.35e-10
				nucleobase-containing compound metabolic process	4524	246	152.08	1.62	+	3e-12
				organic cyclic compound metabolic process	4960	253	166.73	1.52	+	1.78e-09
				cellular nitrogen compound metabolic process	5151	277	173.16	1.6	+	3.88e-14
				nitrogen compound metabolic process	8587	453	288.66	1.57	+	9.49e-32
				heterocycle metabolic process	4699	250	157.96	1.58	+	2.05e-11
				cellular aromatic compound metabolic process	4736	250	159.2	1.57	+	5.24e-11
				primary metabolic process	9107	466	306.14	1.52	+	6.75e-30
				regulation of cellular amino acid metabolic process	62	16	2.08	7.68	+	6.48e-06
				regulation of primary metabolic process	6070	286	204.05	1.4	+	2.42e-07
				regulation of metabolic process	6612	314	222.27	1.41	+	2.88e-09
				regulation of biological process	11269	442	378.82	1.17	+	0.00819
				biological regulation	11877	462	399.26	1.16	+	0.00774
				regulation of cellular amine metabolic process	80	18	2.69	6.69	+	4.9e-06
				regulation of nitrogen compound metabolic process	5911	282	198.7	1.42	+	8.94e-08
				regulation of cellular metabolic process	6132	297	206.13	1.44	+	2.02e-09
				regulation of cellular process	10625	428	357.17	1.2	+	0.000457
				regulation of transcription from RNA polymerase II promoter in response to hypoxia	79	20	2.66	7.53	+	7.04e-08
				cellular response to hypoxia	187	21	6.29	3.34	+	0.0219
				cellular response to decreased oxygen levels	194	22	6.52	3.37	+	0.0109
				cellular response to oxygen levels	211	23	7.09	3.24	+	0.0121
				response to stress	3320	157	111.6	1.41	+	0.0409
				cellular response to stress	1598	123	53.72	2.29	+	8.32e-14
				regulation of transcription from RNA polymerase II promoter in response to stress	115	22	3.87	5.69	+	1.27e-06
				regulation of DNA-templated transcription in response to stress	121	23	4.07	5.65	+	5.53e-07
				regulation of cellular macromolecule biosynthetic process	4096	214	137.69	1.55	+	4.18e-08
				regulation of cellular biosynthetic process	4399	222	147.88	1.5	+	3.89e-07
				regulation of biosynthetic process	4469	224	150.23	1.49	+	5.78e-07
				regulation of macromolecule biosynthetic process	4202	218	141.25	1.54	+	4.65e-08
				regulation of macromolecule metabolic process	6090	293	204.72	1.43	+	8.09e-09
				regulation of gene expression	4588	227	154.23	1.47	+	1.37e-06
				regulation of RNA metabolic process	3869	182	130.06	1.4	+	0.00726
				regulation of nucleobase-containing compound metabolic process	4248	210	142.8	1.47	+	1.08e-05
				mitotic nuclear envelope disassembly	44	11	1.48	7.44	+	0.00391
				nuclear envelope disassembly	48	12	1.61	7.44	+	0.00118
				membrane disassembly	48	12	1.61	7.44	+	0.00118
				cellular component disassembly	415	36	13.95	2.58	+	0.00364
				membrane organization	888	64	29.85	2.14	+	0.000141
				nuclear envelope organization	87	15	2.92	5.13	+	0.00383
				nucleus organization	146	18	4.91	3.67	+	0.0323
				endomembrane system organization	372	39	12.51	3.12	+	8.38e-06
				positive regulation of ubiquitin-protein ligase activity involved in regulation of mitotic cell cycle transition	77	19	2.59	7.34	+	3.57e-07
				positive regulation of ubiquitin protein ligase activity	85	20	2.86	7	+	2.53e-07
				regulation of ubiquitin protein ligase activity	94	20	3.16	6.33	+	1.43e-06
				regulation of ubiquitin-protein transferase activity	124	23	4.17	5.52	+	8.85e-07
				regulation of protein ubiquitination	262	33	8.81	3.75	+	2e-06
				regulation of protein modification by small protein conjugation or removal	288	33	9.68	3.41	+	2.01e-05
				regulation of cellular protein metabolic process	2510	148	84.38	1.75	+	7.14e-08
				regulation of protein metabolic process	2750	154	92.44	1.67	+	1.09e-06
				regulation of transferase activity	1012	63	34.02	1.85	+	0.0256
				positive regulation of ubiquitin-protein transferase activity	104	22	3.5	6.29	+	1.96e-07
				positive regulation of protein ubiquitination	184	27	6.19	4.37	+	3.58e-06
				positive regulation of protein modification by small protein conjugation or removal	202	27	6.79	3.98	+	2.54e-05
				positive regulation of cellular protein metabolic process	1499	84	50.39	1.67	+	0.0334
				positive regulation of cellular metabolic process	3018	162	101.45	1.6	+	6.98e-06
				positive regulation of cellular process	4905	241	164.89	1.46	+	5.02e-07
				positive regulation of biological process	5515	259	185.39	1.4	+	6.56e-06
				positive regulation of metabolic process	3234	167	108.71	1.54	+	5.74e-05
				positive regulation of nitrogen compound metabolic process	2912	155	97.89	1.58	+	3.28e-05
				positive regulation of macromolecule metabolic process	2997	157	100.75	1.56	+	7.41e-05
				positive regulation of transferase activity	681	51	22.89	2.23	+	0.00138
				positive regulation of protein ubiquitination involved in ubiquitin-dependent protein catabolic process	91	20	3.06	6.54	+	8.21e-07
				regulation of protein ubiquitination involved in ubiquitin-dependent protein catabolic process	107	22	3.6	6.12	+	3.34e-07
				regulation of proteolysis involved in cellular protein catabolic process	257	35	8.64	4.05	+	7.08e-08
				regulation of cellular protein catabolic process	283	35	9.51	3.68	+	9.17e-07
				regulation of protein catabolic process	400	41	13.45	3.05	+	5.92e-06
				regulation of catabolic process	905	90	30.42	2.96	+	1.12e-15
				regulation of cellular catabolic process	768	75	25.82	2.91	+	4.13e-12
				positive regulation of proteolysis involved in cellular protein catabolic process	185	29	6.22	4.66	+	1.77e-07
				positive regulation of cellular protein catabolic process	202	29	6.79	4.27	+	1.33e-06
				positive regulation of cellular catabolic process	389	41	13.08	3.14	+	2.66e-06
				positive regulation of catabolic process	445	43	14.96	2.87	+	1.29e-05
				positive regulation of protein catabolic process	271	32	9.11	3.51	+	1.74e-05
				positive regulation of proteolysis	390	35	13.11	2.67	+	0.00244
				regulation of mitotic cell cycle phase transition	403	43	13.55	3.17	+	6.71e-07
				regulation of cell cycle phase transition	428	44	14.39	3.06	+	1.27e-06
				regulation of cell cycle process	666	58	22.39	2.59	+	8.73e-07
				regulation of cell cycle	1122	79	37.72	2.09	+	7.23e-06
				regulation of mitotic cell cycle	640	54	21.51	2.51	+	1.18e-05
				SCF-dependent proteasomal ubiquitin-dependent protein catabolic process	73	18	2.45	7.34	+	1.17e-06
				proteasome-mediated ubiquitin-dependent protein catabolic process	296	45	9.95	4.52	+	1.45e-12
				proteasomal protein catabolic process	321	47	10.79	4.36	+	1.23e-12
				proteolysis involved in cellular protein catabolic process	546	81	18.35	4.41	+	2.56e-24
				proteolysis	1321	105	44.41	2.36	+	3.93e-12
				protein metabolic process	4440	270	149.25	1.81	+	2.82e-21
				organonitrogen compound metabolic process	5508	310	185.16	1.67	+	2.62e-20
				cellular protein catabolic process	574	86	19.3	4.46	+	2.45e-26
				cellular protein metabolic process	3726	262	125.25	2.09	+	2.63e-30
				cellular macromolecule catabolic process	844	108	28.37	3.81	+	2.72e-28
				macromolecule catabolic process	980	114	32.94	3.46	+	1.59e-26
				organic substance catabolic process	1634	124	54.93	2.26	+	1.75e-13
				catabolic process	1928	135	64.81	2.08	+	3.03e-12
				cellular catabolic process	1632	133	54.86	2.42	+	2.36e-17
				protein catabolic process	626	88	21.04	4.18	+	4.21e-25
				organonitrogen compound catabolic process	974	95	32.74	2.9	+	3.44e-16
				ubiquitin-dependent protein catabolic process	485	75	16.3	4.6	+	2.41e-23
				modification-dependent protein catabolic process	491	76	16.51	4.6	+	1e-23
				modification-dependent macromolecule catabolic process	500	77	16.81	4.58	+	6.04e-24
				intracellular transport of virus	55	13	1.85	7.03	+	0.00068
				transport of virus	58	13	1.95	6.67	+	0.00124
				multi-organism transport	72	16	2.42	6.61	+	5.21e-05
				multi-organism localization	72	16	2.42	6.61	+	5.21e-05
				viral process	652	61	21.92	2.78	+	1.58e-08
				symbiosis, encompassing mutualism through parasitism	724	64	24.34	2.63	+	4.78e-08
				interspecies interaction between organisms	760	64	25.55	2.51	+	3.51e-07
				viral life cycle	200	22	6.72	3.27	+	0.0177
				negative regulation of G2/M transition of mitotic cell cycle	89	20	2.99	6.68	+	5.6e-07
				negative regulation of mitotic cell cycle phase transition	203	31	6.82	4.54	+	6.86e-08
				negative regulation of cell cycle phase transition	212	31	7.13	4.35	+	1.99e-07
				negative regulation of cell cycle process	277	36	9.31	3.87	+	1.29e-07
				negative regulation of cell cycle	540	48	18.15	2.64	+	2.01e-05
				negative regulation of mitotic cell cycle	282	32	9.48	3.38	+	4.41e-05
				regulation of G2/M transition of mitotic cell cycle	192	25	6.45	3.87	+	0.000161
				regulation of cell cycle G2/M phase transition	203	25	6.82	3.66	+	0.000459
				negative regulation of cell cycle G2/M phase transition	92	20	3.09	6.47	+	9.91e-07
				negative regulation of ubiquitin-protein ligase activity involved in mitotic cell cycle	72	16	2.42	6.61	+	5.21e-05
				regulation of ubiquitin-protein ligase activity involved in mitotic cell cycle	73	16	2.45	6.52	+	6.3e-05
				negative regulation of ubiquitin protein ligase activity	79	16	2.66	6.02	+	0.000186
				negative regulation of ubiquitin-protein transferase activity	85	17	2.86	5.95	+	8.12e-05
				negative regulation of protein ubiquitination	137	23	4.61	4.99	+	5.85e-06
				negative regulation of protein modification by small protein conjugation or removal	148	23	4.98	4.62	+	2.46e-05
				protein sumoylation	77	17	2.59	6.57	+	1.94e-05
				peptidyl-lysine modification	298	31	10.02	3.09	+	0.000523
				peptidyl-amino acid modification	889	57	29.88	1.91	+	0.0329
				cellular protein modification process	3143	217	105.65	2.05	+	2.52e-22
				protein modification process	3143	217	105.65	2.05	+	2.52e-22
				macromolecule modification	3425	231	115.13	2.01	+	6.78e-23
				protein modification by small protein conjugation	789	92	26.52	3.47	+	1.09e-20
				protein modification by small protein conjugation or removal	1000	114	33.62	3.39	+	8.86e-26
				antigen processing and presentation of exogenous peptide antigen via MHC class I, TAP-dependent	76	16	2.55	6.26	+	0.000109
				antigen processing and presentation of exogenous peptide antigen via MHC class I	79	17	2.66	6.4	+	2.81e-05
				antigen processing and presentation of exogenous peptide antigen	175	24	5.88	4.08	+	0.000118
				antigen processing and presentation of exogenous antigen	182	25	6.12	4.09	+	5.75e-05
				antigen processing and presentation	214	27	7.19	3.75	+	8.31e-05
				antigen processing and presentation of peptide antigen	185	25	6.22	4.02	+	7.89e-05
				antigen processing and presentation of peptide antigen via MHC class I	94	19	3.16	6.01	+	9.35e-06
				anaphase-promoting complex-dependent catabolic process	81	17	2.72	6.24	+	4.05e-05
				NIK/NF-kappaB signaling	86	18	2.89	6.23	+	1.5e-05
				spliceosomal complex assembly	54	11	1.82	6.06	+	0.0275
				mRNA splicing, via spliceosome	284	35	9.55	3.67	+	1.01e-06
				mRNA processing	454	49	15.26	3.21	+	2.08e-08
				RNA processing	877	77	29.48	2.61	+	3.92e-10
				gene expression	3744	213	125.86	1.69	+	8.42e-12
				mRNA metabolic process	664	62	22.32	2.78	+	1.12e-08
				RNA splicing, via transesterification reactions with bulged adenosine as nucleophile	284	35	9.55	3.67	+	1.01e-06
				RNA splicing, via transesterification reactions	287	36	9.65	3.73	+	3.38e-07
				RNA splicing	391	42	13.14	3.2	+	9.17e-07
				ribonucleoprotein complex assembly	204	25	6.86	3.65	+	0.000503
				ribonucleoprotein complex subunit organization	217	27	7.29	3.7	+	0.00011
				macromolecular complex subunit organization	1749	123	58.79	2.09	+	6.22e-11
				ribonucleoprotein complex biogenesis	465	50	15.63	3.2	+	1.41e-08
				cellular component biogenesis	2582	158	86.8	1.82	+	5.53e-10
				cellular macromolecular complex assembly	813	72	27.33	2.63	+	1.87e-09
				macromolecular complex assembly	1487	103	49.99	2.06	+	3.47e-08
				cellular component assembly	2320	132	77.99	1.69	+	1.25e-05
				regulation of hematopoietic stem cell differentiation	78	15	2.62	5.72	+	0.00098
				regulation of hematopoietic progenitor cell differentiation	88	16	2.96	5.41	+	0.000791
				stimulatory C-type lectin receptor signaling pathway	123	23	4.13	5.56	+	7.58e-07
				innate immune response activating cell surface receptor signaling pathway	125	23	4.2	5.47	+	1.03e-06
				innate immune response-activating signal transduction	228	27	7.66	3.52	+	0.000297
				activation of innate immune response	235	27	7.9	3.42	+	0.000541
				positive regulation of innate immune response	299	33	10.05	3.28	+	4.92e-05
				positive regulation of defense response	392	36	13.18	2.73	+	0.000958
				regulation of response to stress	1400	86	47.06	1.83	+	0.000606
				regulation of innate immune response	404	36	13.58	2.65	+	0.00195
